# Supplementary material for: AI Control for Pasteurized Soft-Boiled Eggs
Source: Foods. 2025 Sep 11;14(18):3171. doi: 10.3390/foods14183171 (PMC12468857; doi:10.3390/foods14183171)
Supplement: Supplementary file 1 [file foods-14-03171-s001.zip]

Archive with 2 entries (2 files):
- 2025-08-28 supp-mat-agent.zip
- 2025-08-28 supp-mat-interfaces.zip
